# Supplementary material for: Lyme-Borreliosis Disease: IgM Epitope Mapping and Evaluation of a Serological Assay Based on Immunodominant Bi-Specific Peptides
Source: Biomedicines. 2025 Aug 8;13(8):1930. doi: 10.3390/biomedicines13081930 (PMC12383398; doi:10.3390/biomedicines13081930)
Supplement: Supplementary file 1 [file biomedicines-13-01930-s001.zip]

Archive with 1 entries (1 files):
- biomedicines-3520519-supplementary.pdf
